# Supplementary material for: Genome-Wide Analysis of AGPase Identifies CsAGP4 as a Regulator of Watermelon Mosaic Virus Resistance in Cucumber
Source: Int J Mol Sci. 2026 May 25;27(11):4764. doi: 10.3390/ijms27114764 (PMC13256830; doi:10.3390/ijms27114764)
Supplement: Supplementary file 1 [file ijms-27-04764-s001.zip]

Archive with 2 entries (2 files):
- Supplementary Table.pdf
- Figure S1.pdf
